# Supplementary material for: In Vitro Assessment of Essential Oils for Their Methane Mitigation Potential and Impact on Rumen Fermentation in Cattle
Source: Animals (Basel). 2026 Jan 24;16(3):373. doi: 10.3390/ani16030373 (PMC12897239; doi:10.3390/ani16030373)
Supplement: Supplementary file 1 [file animals-16-00373-s001.zip]

Archive with 1 entries (1 files):
- animals-4101504-supplementary.pdf
